# Supplementary material for: Mutual Effect of Gypsum and Potassium on Nutrient Productivity in the Alfalfa–Grass Sward—A Case Study
Source: Plants (Basel). 2023 Jun 8;12(12):2250. doi: 10.3390/plants12122250 (PMC10302495; doi:10.3390/plants12122250)
Supplement: Supplementary file 1 [file plants-12-02250-s001.zip]

Archive with 1 entries (1 files):
- plants-2399596-supplementary.pdf
